# Supplementary material for: Metformin Treatment Potentially Modifies Genetically Driven Metabolite-HbA1c Associations: A Gene–Environment Interaction Mendelian Randomization Study
Source: Pharmaceuticals (Basel). 2026 May 15;19(5):780. doi: 10.3390/ph19050780 (PMC13210781; doi:10.3390/ph19050780)
Supplement: Supplementary file 1 [file pharmaceuticals-19-00780-s001.zip]

Archive with 1 entries (1 files):
- pharmaceuticals-4289786-supplementary.xlsx
