# Supplementary material for: Metformin Treatment Potentially Modifies Genetically Driven Metabolite-HbA1c Associations: A Gene–Environment Interaction Mendelian Randomization Study
Source: Pharmaceuticals (Basel). 2026 May 15;19(5):780. doi: 10.3390/ph19050780 (PMC13210781; doi:10.3390/ph19050780)
Supplement: Supplementary file 1 [file pharmaceuticals-19-00780-s001.zip › pharmaceuticals-4289786-supplementary.xlsx]

## Sheet: MR_Interaction_final
metabolite	F-statistics	PRS ~ Metabolite (exposure) p-value	PRS ~ HbA1c (outcome) p-value	PRS ~ Metformin_Use p-value
1,5 anhydroglucitol	138.1	<2e-16	0.213	0.416
1-(1-enyl-palmitoyl)-2-linoleoyl-GPC (P-16:0/18:2)*	230.1	<2.2e-16	0.707	0.2272
1-(1-enyl-palmitoyl)-GPC (P-16:0)*	194.2	<2.2e-16	0.33	0.18749
1-ribosyl-imidazoleacetate	151.7	<2.2e-16	0.706	0.81506
3-methyl-2-oxobutyrate	102.9	<2.2e-16	0.191	0.33355
3-methyl-2-oxovalerate	153.8	<2.2e-16	0.936	0.9848
creatinine	81.18	<2.2e-16	0.711	0.149
fructose	73.11	<2.2e-16	0.0861	0.4606
Gamma-glutamylcitrulline	175	<2.2e-16	0.622	0.1531
glutamate	157.5	<2.2e-16	0.313	0.1219
glutamine	82.77	<2.2e-16	0.129	0.577
Glycerol-3-phosphate	71.42	<2.2e-16	0.444	0.70314
glycine	110.1	<2.2e-16	0.182	0.123
Methyl glucopyranoside (alpha + beta)	505	<2.2e-16	0.1	0.262
N-acetylthreonine	184.3	<2.2e-16	0.324	0.216
Palmitoyl sphingomyelin (d18:1/16:0)	99.4	<2.2e-16	0.487	0.124
Pro-hydroxy-pro	109.9	<2.2e-16	0.362	0.549
sphingomyelin (d18:1/22:1, d18:2/22:0, d16:1/24:1)*	174	<2.2e-16	0.824	0.874
